# Supplementary material for: Blocking CXCLs–CXCR2 axis in tumor–stromal interactions contributes to survival in a mouse model of pancreatic ductal adenocarcinoma through reduced cell invasion/migration and a shift of immune-inflammatory microenvironment
Source: Oncogenesis. 2019 Jan 18;8(2):8. doi: 10.1038/s41389-018-0117-8 (PMC6338726; doi:10.1038/s41389-018-0117-8)
Supplement: Supplementary file 6 — Table S1 [file 41389_2018_117_MOESM6_ESM.xlsx]

## Sheet: Sheet1
Supplementary Table 1. Gene expression array of CAF in the presence vs absenct of condition medium in PDAC cell
Molecule	Fold change	1st	Detection	2nd	Detection	Accession #	Symbol
immunoresponsive gene 1	7.76176	4.87999	Negative	1059.11	Positive	MOE430_2_11687	Irg1
chemokine (C-C motif) ligand 20	6.09182	13.0398	Negative	889.383	Positive	MOE430_2_06335	Ccl20
chemokine (C-X-C motif) ligand 3	5.85275	24.0733	Positive	1391.19	Positive	MOE430_2_22454	Cxcl3
chemokine (C-X-C motif) ligand 2	5.43138	138.988	Positive	5997.72	Positive	MOE430_2_34279	Cxcl2
chemokine (C-C motif) ligand 3	4.38499	514.601	Positive	10751.9	Positive	MOE430_2_03892	Ccl3
formyl peptide receptor 1	4.0206	94.377	Negative	1531.75	Positive	MOE430_2_35103	Fpr1
interleukin 1 alpha	3.89524	60.8841	Negative	905.919	Positive	MOE430_2_05779	Il1a
chemokine (C-X-C motif) ligand 10	3.7348	113.53	Positive	1511.47	Positive	MOE430_2_03261	Cxcl10
chemokine (C-X-C motif) ligand 1	3.67018	78.3379	Positive	997.257	Positive	MOE430_2_03540	Cxcl1
interleukin 1 beta	3.61897	64.5892	Negative	793.556	Positive	MOE430_2_33699	Il1b
chemokine (C-X-C motif) ligand 1	3.38011	87.0631	Negative	906.457	Positive	MOE430_2_41939	Cxcl1
formyl peptide receptor 2	3.26336	113.632	Negative	1091.12	Positive	MOE430_2_07259	Fpr2
nephroblastoma overexpressed gene	3.1397	84.2812	Positive	742.804	Positive	MOE430_2_11157	Nov
tumor necrosis factor	3.12202	52.9382	Negative	460.883	Positive	MOE430_2_03938	Tnf
chemokine (C-C motif) ligand 2	2.93055	2827.14	Positive	21554.1	Positive	MOE430_2_04686	Ccl2
serine (or cysteine) peptidase inhibitor, clade B, member 2	2.90265	317.244	Positive	2372.35	Positive	MOE430_2_03413	Serpinb2
nephroblastoma overexpressed gene	2.74068	93.8611	Positive	627.356	Positive	MOE430_2_11158	Nov
chemokine (C-C motif) ligand 7	2.50524	1485.72	Positive	8435.08	Positive	MOE430_2_05534	Ccl7
nuclear factor of kappa light polypeptide gene enhancer in B cells inhibitor, zeta	2.48751	1090.55	Positive	6115.9	Positive	MOE430_2_01814	Nfkbiz
uridine phosphorylase 1	2.42643	115.931	Positive	623.2	Positive	MOE430_2_32862	Upp1
---	2.38811	96.0747	Positive	502.925	Positive	MOE430_2_04569	---
chemokine (C-C motif) ligand 6	2.37455	3425.64	Positive	17764.5	Positive	MOE430_2_04568	Ccl6
interleukin 1 receptor antagonist	2.35884	208.965	Positive	1071.9	Positive	MOE430_2_07323	Il1rn
CD38 antigen	2.2463	239.226	Positive	1135.05	Positive	MOE430_2_18047	Cd38
chemokine (C-C motif) ligand 9	2.23986	2603.64	Positive	12298.3	Positive	MOE430_2_33198	Ccl9
chemokine (C-C motif) ligand 9	2.17467	3573.13	Positive	16132.1	Positive	MOE430_2_02267	Ccl9
CD38 antigen	2.15863	71.1089	Positive	317.495	Positive	MOE430_2_34431	Cd38
zinc finger CCCH type containing 12A	2.14762	108.354	Positive	480.114	Positive	MOE430_2_11654	Zc3h12a
interleukin 1 receptor antagonist	2.11539	480.99	Positive	2084.16	Positive	MOE430_2_36093	Il1rn
toll-like receptor 2	2.02042	644.664	Positive	2615.41	Positive	MOE430_2_03463	Tlr2
transcription factor AP-2, alpha	-1.61065	620.784	Positive	203.275	Positive	MOE430_2_06302	Tfap2a
transcription factor AP-2, alpha	-1.5839	378.835	Positive	126.371	Positive	MOE430_2_10354	Tfap2a
ribosomal protein S27	-1.5591	631.607	Positive	214.344	Positive	MOE430_2_44991	Rps27
RIKEN cDNA 6230424C14 gene	-1.5145	397.596	Positive	139.166	Negative	MOE430_2_37483	6230424C14Rik
R-spondin 2 homolog (Xenopus laevis)	-1.45134	548.108	Positive	200.433	Positive	MOE430_2_40188	Rspo2
myocyte enhancer factor 2C	-1.37965	315.806	Positive	121.368	Negative	MOE430_2_35801	Mef2c
adrenergic receptor, beta 2	-1.32354	400.39	Positive	159.977	Positive	MOE430_2_21608	Adrb2
regulator of G-protein signaling 2	-1.30537	413.568	Positive	167.337	Positive	MOE430_2_03579	Rgs2
LIM and calponin homology domains 1	-1.2584	800.259	Positive	334.515	Positive	MOE430_2_19627	Limch1
aldehyde dehydrogenase family 1, subfamily A3	-1.25359	367.969	Positive	154.327	Positive	MOE430_2_33089	Aldh1a3
hematological and neurological expressed sequence 1	-1.24044	4654.29	Positive	1969.9	Positive	MOE430_2_23294	Hn1
solute carrier family 40 (iron-regulated transporter), member 1	-1.22567	927.491	Positive	396.594	Positive	MOE430_2_01392	Slc40a1
family with sequence similarity 189, member A2	-1.22037	313.673	Positive	134.62	Positive	MOE430_2_19589	Fam189a2
regulator of G-protein signaling 2	-1.20588	318.954	Positive	138.268	Positive	MOE430_2_03578	Rgs2
cyclin-dependent kinase 5, regulatory subunit 1 (p35)	-1.18769	500.043	Positive	219.521	Positive	MOE430_2_17757
RIKEN cDNA 6230424C14 gene	-1.18253	484.916	Positive	213.644	Positive	MOE430_2_13849	6230424C14Rik
nerve growth factor	-1.13477	356.712	Positive	162.449	Positive	MOE430_2_04006	Ngf
solute carrier family 30 (zinc transporter), member 1	-1.11624	923.844	Positive	426.165	Positive	MOE430_2_20470	Slc30a1
integrin alpha 1	-1.11066	612.249	Positive	283.522	Positive	MOE430_2_39546	Itga1
forkhead box O1	-1.09773	637.173	Positive	297.72	Positive	MOE430_2_01312	Foxo1
regulator of G-protein signaling 18	-1.07727	468.705	Positive	222.131	Positive	MOE430_2_04704	Rgs18
myocyte enhancer factor 2C	-1.07359	369.61	Positive	175.615	Positive	MOE430_2_05333	Mef2c
phosphodiesterase 8B	-1.07325	364.793	Positive	173.367	Positive	MOE430_2_20047	Pde8b
ribosomal protein S6 /// ribosomal protein S6, pseudogene 4	-1.06467	2325.77	Positive	1111.91	Positive	MOE430_2_40276	Rps6 /// Rps6-ps4
insulin-like growth factor binding protein 2	-1.05496	13402	Positive	6450.52	Positive	MOE430_2_38454	Igfbp2
pleiotrophin	-1.05098	1178.57	Positive	568.823	Positive	MOE430_2_32554	Ptn
non-POU-domain-containing, octamer binding protein	-1.05074	505.579	Positive	244.054	Negative	MOE430_2_31466	Nono
dual specificity phosphatase 5	-1.05	745.999	Positive	360.294	Positive	MOE430_2_21505	Dusp5
NADPH oxidase 4	-1.02784	949.509	Positive	465.68	Positive	MOE430_2_36122	Nox4
ATPase, H+ transporting, lysosomal V1 subunit E1	-1.0197	1044.87	Positive	515.349	Positive	MOE430_2_34010	Atp6v1e1
regulator of calcineurin 2	-1.01728	379.282	Positive	187.383	Positive	MOE430_2_05731	Rcan2
