# Supplementary material for: Blocking CXCLs–CXCR2 axis in tumor–stromal interactions contributes to survival in a mouse model of pancreatic ductal adenocarcinoma through reduced cell invasion/migration and a shift of immune-inflammatory microenvironment
Source: Oncogenesis. 2019 Jan 18;8(2):8. doi: 10.1038/s41389-018-0117-8 (PMC6338726; doi:10.1038/s41389-018-0117-8)
Supplement: Supplementary file 7 — Table S2 [file 41389_2018_117_MOESM7_ESM.xlsx]

## Sheet: Sheet1
	Supplementary Table 2. Primers' sets used for RT-PCR
	mCxcl1	forward	5’ -CACCCAAACCGAAGTCATAG- 3’
		reverse	5’ -AAGCCAGCGTTCACCAGA- 3’
	mCxcl2	forward	5’ -CTGTCAATGCCTGAAGACCCT- 3’
		reverse	5’ -ACTTTTTGACCGCCCTTGAGA- 3’
	mCxcl3	forward	5' -AGACCATCCAGAGCTTGACG- 3'
		reverse	5' -GGACTTGCCGCTCTTCAGTA- 3'
	mGapdh	forward	5' -ACCACAGTCCATGCCATCAC- 3'
		reverse	5' -TCCACCACCCTGTTGCTGTA- 3'
