# Supplementary material for: Blocking CXCLs–CXCR2 axis in tumor–stromal interactions contributes to survival in a mouse model of pancreatic ductal adenocarcinoma through reduced cell invasion/migration and a shift of immune-inflammatory microenvironment
Source: Oncogenesis. 2019 Jan 18;8(2):8. doi: 10.1038/s41389-018-0117-8 (PMC6338726; doi:10.1038/s41389-018-0117-8)
Supplement: Supplementary file 8 — Table S3 [file 41389_2018_117_MOESM8_ESM.xlsx]

## Sheet: Sheet1
Supplementary Table 3. Antibodies used for immunohistochemical analysis
Antibody	Animal	Company	Clone or Catalog #	Unmasking	Dilution	Reaction
Ki67	Rabbit Poly	Abcam	ab66155	CB (pH 6.0)	X 500	4°C , O/N
CD31	Rabbit Poly	Abcam	ab28364	TE (pH 9.0)	X 50	4 °C, O/N
LYVE-1	Rabbit Poly	Abcam	ab14917	CB (pH 6.0)	X 100	4 °C, O/N
K-19	Rat mAb	DSHB	TOROMA-III; AB_2133570	CB (pH 6.0)	X 200	RT, 60 mins
MPO	Rabbit Poly	Thermo Scientific	RB-373-A0	CB (pH 6.0)	X 50	4 °C, O/N
CD11b	Rabbit Poly	NOVUS Biologicals	NB110-89474	CB (pH 6.0)	X 300	RT, 50 mins
Ly-6G (Gr-1)	Rat mAb	eBioscience TM	RB6-8C5; 14-5931-82	ProK	X 50	4 °C, O/N
F4/80	Rat mAb	AbD Serotec	A3-1; MCA497GA	ProK	X 100	4 °C, O/N
iNOS	Rabbit Poly	Abcam	ab15323	CB (pH 6.0)	X 50	4 °C, O/N
Arginase-1	Rabbit mAb	Cell Signaling Technology	D4E3M; #93668	CB (pH 6.0)	X 400	4 °C, O/N
CD4	Rat mAb	eBioscience TM	4SM95; 14-9766	CB (pH 6.0)	X 50	RT, 50 mins
CD8	Rabbit Poly	Abcam	ab203035	CB (pH 6.0)	X 500	4 °C, O/N
FoxP3	Rabbit mAb	Cell Signaling Technology	D608R; #12653	CB (pH 6.0)	X 100	RT, 60 mins	Use new section
CD45R	Rat mAb	BD Bioscience	RA3-6B2	N/A	X 50	RT, 50 mins
a-SMA	mouse mAb	DAKO	M0851	N/A	X 100	RT, 60 mins
FSP-1	Rabbit Poly	Abcam	ab27957	N/A	X 100	RT, 60 mins
* ProK, pretreated with proteinase K for 10 mins at RT; CB, incubate at 105 °C for 10 mins in 0.01 M Citrate buffer (pH6.0); TE, incubate at 120 °C for 10 mins in Tris-EDTA buffer (pH9.0; Nichirei Bioscience Inc. Tokyo, Japan)
